# Supplementary material for: A Case–Control Study by ddPCR of ALU 260/111 and LINE-1 266/97 Copy Number Ratio in Circulating Cell-Free DNA in Plasma Revealed LINE-1 266/97 as a Potential Biomarker for Early Breast Cancer Detection
Source: Int J Mol Sci. 2023 May 10;24(10):8520. doi: 10.3390/ijms24108520 (PMC10217920; doi:10.3390/ijms24108520)
Supplement: Supplementary file 1 [file ijms-24-08520-s001.zip]

Archive with 1 entries (1 files):
- ijms-2378756-supplementary.pdf
